# Supplementary material for: Hdac1 and Hdac2 regulate the quiescent state and survival of hair-follicle mesenchymal niche
Source: Nat Commun. 2023 Aug 10;14:4820. doi: 10.1038/s41467-023-40573-7 (PMC10415406; doi:10.1038/s41467-023-40573-7)
Supplement: Supplementary file 3 — Source Data [file 41467_2023_40573_MOESM3_ESM.xlsx]

## Sheet: Fig.1k
Number of mice per hair-cycle stage at P34
		Control (n=10)	dM1/2 (n=15)				Control (n=10)	dM1/2 (n=15)
	ANAGEN	9	2			ANAGEN	9	2
	ANAGEN-CATAGEN		3			TRANSITION		6
	CATAGEN-TELOGEN		3			TELOGEN	1	7
	TELOGEN	1	7

## Sheet: Fig.3d-DP
TUNEL positive cells ONLY in the DP
MOUSE (males)	GENOTYPE	Postnatal day	No. Of HF (YFP)	No. of HF WITH TUNEL+	No. of HF W/O TUNEL+	No. of TUNEL+ DP cells	AV DP+ per HF	% OF HF WITH TUNEL	AV % MUT	AV % WT	AV DP No. MUT	AV DP No. WT	STDVE	T-TEST
192	dM1/2	P28	194	54	140	81	1.5	27.8351	21.2937	1.08906	1.87571	0.785714	5.78106	8.28256e-06			summary table used in graph pad prism
2131	dM1/2	P28	124	21	103	37	1.7619	16.9355
1741	dM1/2	P28	176	22	154	40	1.81818	12.5									In DP
195	dM1/2	P28	148	39	109	89	2.28205	26.3514										Control	dM1/2
193	dM1/2	P28	267	61	206	123	2.01639	22.8464									% OF HF WITH TUNEL	2.32558	27.8351
194	Control	P28	129	3	126	3	1	2.32558					0.814394					1.65746	16.9355
2132	Control	P28	181	3	178	3	1	1.65746										1.7094	12.5
1743	Control	P28	117	2	115	3	1.5	1.7094										0	26.3514
1742	Control	P28	89	0	89		0	0										0.925926	22.8464
1744	Control	P28	108	1	107	1	1	0.925926										1.00503
1772	Control	P28	199	2	197	2	1	1.00503										0
1773	Control	P28	84	0	84		0	0
TUNEL positive cells ONLY in the MATRIX																	summary table used in graph pad prism
MOUSE (males)	GENOTYPE	Postnatal day	No. HF (DAPI)	No. OF HF WITH TUNEL		No. of TUNEL+ MATRIX cells	Av matrix+ PER HF	% OF HF WITH TUNEL	AV % MUT	AV % WT	STDVE	T-TEST
192	dM1/2	P28	308	18		28	1.55556	5.84416	7.56669	4.75451	2.58637	0.0891147					in the MATRIX	Control	dM1/2
2131	dM1/2	P28	188	16		25	1.5625	8.51064									% OF HF WITH TUNEL	5.07614	5.84416
1741	dM1/2	P28	237	11		12	1.09091	4.64135										5.86081	8.51064
195	dM1/2	P28	222	15		24	1.6	6.75676										1.84049	4.64135
193	dM1/2	P28	447	54		85	1.57407	12.0805										3.46535	6.75676
194	Control	P28	197	10		20	2	5.07614			2.12542							2.25989	12.0805
2132	Control	P28	273	16		21	1.3125	5.86081										7.51634
1743	Control	P28	163	3		4	1.33333	1.84049										7.26257
1742	Control	P28	202	7		15	2.14286	3.46535
1744	Control	P28	177	4		4	1	2.25989
1772	Control	P28	306	23		29	1.26087	7.51634
1773	Control	P28	179	13		19	1.46154	7.26257
Raw data
	DAPI	YFP	DP	MATRIX			DAPI	YFP	DP	MATRIX			DAPI	YFP	DP		DAPI	YFP	DP	MATRIX			DAPI	YFP	DP	MATRIX			DAPI	YFP	DP	MATRIX			DAPI	YFP	DP	MATRIX			DAPI	YFP	DP	MATRIX			DAPI	YFP	DP
192	39	28	1	2		192	31	23	2	3		195	29	23	2	195	38	26	1	5		194	41	26	1	2		2132	34	24	1	1		2131	21	15	2	2		2131	17	13	2	2		1743	45	34	1
dM1/2	34	21	2	2		dM1/2	35	25	1	1		dM1/2	28	23	1	dM1/2	35	18	2	3		Control	44	23	1	2		control	39	25	1	1		dM1/2	21	15	1	1		dM1/2	28	15	1	2		Control	43	25
2017-09-05	30	17	1	1		22/5/17	33	19	1	1		22/5/17	31	24	2	2017-09-05	7	13	3	1		2017-09-05	45	35	1	1		15/5/2017	27	23		1		15/5/2017	32	25	2	1		2017-09-05	20	9	2	1		15/5/2017	41	33
	32	20	2	1			29	18	1	1			27	21	5		27		1	1			30	16		1			14	10		2			26	20	1	1			8	4	3	3			34	25
	15	4	3	1			30	19	1	3					2				2				37	29		2			9	9							1	3			15	8	1	1
			3	1					1	3					3				2							1										75	2	1					1	1
		90	1	1				104	2	2				91	5				1					129		4				91							3	3				49	5					117
			2	1					1	1					1			57	3							3											2	1					1
			1	1					1	2					2				2							1											1	1
			3						1						4											3											1	1
			3						2						1	40																					1						16
			1						3						2				17																		1			33
54			2			60			2			27			1													2132	DAPI	YFP	DP	MATRIX					3
			1						2						2													control	41	26	1	1		54
			1						2						1													15/5/2017	33	32		1
			1						1						4														35	19		1					21
			2						2						2														16	5		1
			1						1						1														25	8		1
			1						1						4																	1
			1						1						1															90		2
			2						1						1																	1
			1						3						1																	1
									1						4																	2
			36						1						1																	2
									1						1																	2
									2						3
									1						2
									2						1
									1						3
									1						1
									1
									44						64
[truncated: 34 more columns]

## Sheet: Fig.3i and 3j-EDU p28
MOUSE (males)	GENOTYPE	Postnatal day	Total No. Of HF (YFP)	No. OF HF with EdU+ in the DP	No. of EdU+ cells in the DP	AV EdU/DP+ PER HF	% OF HF WITH EDU in DP	AV %dM1/2	AV % Control	AV DP No. dM1/2	STDVE	T-TEST
1774	dM1/2	P28	148	82	152			37.682	4.13472	1.75879	8.33494	1.63099e-06
1774	dM1/2	P28	143	66	141
			291	148	293	1.97973	50.8591
2170	dM1/2 (6)	P28	102	26	47
2170	dM1/2 (12)	P28	86	30	43
			188	56	90	1.60714	29.7872
2171	dM1/2 (13)	P28	96	27	49
2171	dM1/2 (8)	P28	95	41	69
			191	68	118	1.73529	35.6021
2179	dM1/2 (11)	P28	126	41	69
2179	dM1/2 (11)	P28	122	39	73
			248	80	142	1.775	32.2581
2376	dM1/2 (7)	P28	59	24	44
2376	dM1/2 (8)	P28	89	46	99	2.15217								summary table used in graph pad prism
			148	70	143	2.04286	47.2973
2378	dM1/2 (5)	P28	112	32	46									P28	Control	dM1/2
2378	dM1/2 (5)	P28	96	31	43										0	50.8591
			208	63	89	1.4127	30.2885							% OF HF WITH EDU in DP	7.40741	29.7872
										AV DP No. Control					7.00637	35.6021
1772	Control (8)	P28	107	0	0	0	0			1.06111	2.73411				1.49254	32.2581
															4.61538	47.2973
1773	Control	P28	70	1	1										6.33803	30.2885
1773	Control (10)	P28	65	9	11										2.08333
			135	10	12	1.2	7.40741
2178	Control (15)	P28	71	5	7
2178	Control (15)	P28	86	6	6
			157	11	13		7.00637
1771	Control(17)	P28	67	1	1
1771	Control (17)	P28	67	1	1
			134	2	2	1	1.49254
2172	Control(8)	P28	71	5	11
2172	Control(8)	P28	59	1	2
			130	6	13	2.16667	4.61538
2377	Control(6)	P28	91	6	6
2377	Control(6)	P28	51	3	3
			142	9	9	1	6.33803
2375	Control(11)	P28	79	2	2
2375	Control(11)	P28	65	1	1
			144	3	3	1	2.08333
RAW DATA:
mouse	genotype		section1	section2	section3	section4	sum
1774	mut	yfp	35	41	41	31	148
		edu positive dp cells	1	1	3	1
	hf	82	1	1	3	1
			1	2	2	3
			3	1	2	3
			3	2	1	4
			3	1	1	2
			2	1	1	1
			4	2	3	2
			3	2	4	2
			4	2	2	3
			3	1	1	1
			1	2	1	1
			1	2	1	2
			1	3	2	1
			1	2	1	2
			2	1	1	2
			3	2	1
			3	2	1
			2	2	2
			2	2	2
			1	1	1
			1		2
			2
			48	35	38	31	152
mouse	genotype		section1	section2	section3	section4	sum
1774	mut	yfp	38	31	33	41	143
		edu positive dp cells	4	1	3	1
	hf	66	2	2	5	2
			1	1	1	2
			2	1	4	2
			1	3	3	3
			1	1	1	2
			1	1	2	2
			1	1	2	2
			2	1	4	2
			2	2	2	1
			3	2	1	5
			3	1	2	3
			1	1	2	2
			1	2	1	5
			2	1	2
			3	1	6
			3	2	2
			5		1
			1
			39	24	44	34	141
mouse	genotype		section1	section2	section3	section4	sum
1772	wt (8)	yfp	23	25	26	33	107
		edu positive dp cells
	hf	0
mouse	genotype		section1	section2	section3	section4	sum
1773	wt	yfp	17	15	21	17	70
		edu positive dp cells				1
	hf	1					1
mouse	genotype		section1	section2	section3	section4	sum
1773	wt (10)	yfp	22	8	16	19	65
		edu positive dp cells	1			2
	hf	9	1			1
			1			2
			1			1
						1
			4			7	11
mouse	genotype		section1	section2	section3	section4	sum
2178	wt (15)	yfp	21	17	13	23	74
		edu positive dp cells
	hf	0
mouse	genotype		section1	section2	section3	section4	sum
2178	wt (6)	yfp	28	20	21	17	86
		edu positive dp cells	1	1	1
	hf	6	1		1
			1
			3	1	2	0	6
mouse	genotype		section1	section2	section3	section4	sum
1771	wt (10)	yfp	16	16	17	18	67
		edu positive dp cells	1
	hf	1					1
mouse	genotype		section1	section2	section3	section4	sum
1771	wt (17)	yfp	15	19	20	13	67
		edu positive dp cells		1
	hf	1					1
mouse	genotype		section1	section2	section3	section4	sum
2172	wt(7)	yfp	14	15	17	13	59
		edu positive dp cells		2
	hf	1
				2	0	0	0
mouse	genotype		section1	section2	section3	section4	sum
2172	wt(8)	yfp	16	17	22	16	71
		edu positive dp cells			1	3
	hf	5			1
					1
					1
					4	3	7
mouse	genotype		section1	section2	section3	section4	sum
2170	mut (6)	yfp	31	27	25	19	102
		edu positive dp cells	1	2	3	2
	hf	26	1	3	2	1
			2	3	1	1
			2	2	2	3
			1	3	1
			3		1
			1		2
			1		2
			1
			13	13	14	7	47
mouse	genotype		section1	section2	section3	section4	sum
2170	mut (12)	yfp	19	29	16	22	86
		edu positive dp cells	2	1	2	1
	hf	30	1	2	1	1
			1	1	1	2
			1	1	2	1
			1	1		2
			3			2
			3			1
			1			1
			2			1
			3
			1
			19	6	6	12	43
mouse	genotype		section1	section2	section3	section4	sum
2171	mut (13)	yfp	16	22	26	32	96
		edu positive dp cells	1	2	1	1
	hf	27	3	1	1	1
			2	3	3	1
				1	4	3
				2	2	1
				6		1
				2		1
						1
						2
						2
						1
			6	17	11	15	49
mouse	genotype		section1	section2	section3	section4	sum
2171	mut (8)	yfp	21	26	27	21	95
		edu positive dp cells	1	3	4	2
	hf	41	1	1	1	1
			2	3	1	1
			1	3	1	1
			2	1	1	3
			2	4	1	3
			1	1	2	2
			1	3	1
			2	1	1
			1	1	1
			1	1
			2	3
			17	25	14	13	69
mouse	genotype		section1	section2	section3	section4	sum
2179	mut (11)	yfp	19	39	37	31	126
		edu positive dp cells	1	1	2	1
	hf	41	1	1	1	2
			2	1	1	1
			1	2	1	4
			1	2	2	3
			1	2	1	4
			2	2	3	1
				2	1	1
				3	2	1
				1	2	1
				1		3
						1
						3
			9	18	16	26	69
mouse	genotype		section1	section2	section3	section4	sum
2179	mut (3)	yfp	29	35	35	23	122
		edu positive dp cells	2	2	1	1
	hf	41	2	2	1	2
			3	2	3	3
			2	2	2	1
			4	3	3	2
			1	2	1	4
			2	1	2	2
			2	1	1	1
			1	1	1
			2	1
				3
				1
			21	21	15	16	73
mouse	genotype		section1	section2	section3	section4	sum
2179	mut (3)	yfp	29	35	35	23	122
		edu positive dp cells	2	2	1	1
	hf	41	2	2	1	2
			3	2	3	3
			2	2	2	1
			4	3	3	2
			1	2	1	4
			2	1	2	2
			2	1	1	1
			1	1	1
			2	1
				3
				1
			21	21	15	16	73
mouse	genotype		section1	section2	section3	section4	section5	sum
2377	wt (6)	yfp	24	19	19	17	12	91
		edu positive dp cells			1	1	1
	hf	6			1	1
					1
					3	2	1	6
mouse	genotype		section1	section2	section3	section4	sum
2375	wt (11)	yfp	21	19	21	18	79
		edu positive dp cells	1			1
	hf	2
			1		0	1	0	2
mouse	genotype		section1	section2	section3	section4	sum
2376	mut (7)	yfp	12	7	16	24	59
		edu positive dp cells	1	3	3	1
	hf	24	1	1	2	4
			1	2	1	1
			1	1	1	5
				1	1	1
					2	2
						2
						4
						2
			4	8	10	22	44
mouse	genotype		section1	section2	section3	section4	section5	sum
2376	mut (8)	yfp	20	14	20	16	19	89
		edu positive dp cells	1	4	1	1	2
	hf	46	1	1	2	2	1
			2	2	2	2	2
			1	2	2	1	4
			2	6	3	2	1
			2	1	4	2	1
			4	4	2	1	2
			1		3	1	1
			2		4	3	1
			2			6	2
			18	20	23	21	17	99
mouse	genotype		section1	section2	section3	section4		sum
2378	mut (5)	yfp	29	30	27	26		112
		edu positive dp cells	3	1	2	1
	hf	32	1	1	1	1
			1	2	1	1
			1	2	2	3
			1	3	1	1
			1	1	1	1
			1	1	2	2
				2	1
				1
				2
			9	16	11	10	0	46
mouse	genotype		section1	section2	section3	section4		sum
2376	mut (8)	yfp	24	15	29	28		96
		edu positive dp cells	1	2	2	3
	hf	31	1	1	1	1
			1	3	1	1
			2	1	1	1
			3	1	1	2
			1		2	1
					1	1
					2	1
					1	1
						1
						1
			9	8	12	14	0	43

## Sheet: Fig.3i and 3j-EDU p30
MOUSE (males)	GENOTYPE	Postnatal day	Total No. of HF (pcad)	No. OF HF with EdU+ in the DP	No. of EdU+ cells in the DP	AV DP PER HF	% OF HF WITH EDU	AV % dM1/2	STDVE	T-TEST
531	dM1/2	p30	38	29	74			67.6805	10.8407	4.95831e-05
531	dM1/2	p30	31	17	44
531	dM1/2 (7)	p30	57	39	111
531	dM1/2 (16)	p30	42	28	62
sum			168	113	291	2.57522	67.2619
442	dM1/2 (6)	p30	76	40	91
442	dM1/2 (13)	p30	11	8	13
442	dM1/2 (c)	p30	33	24	84
sum			120	72	188	2.61111	60
985	dM1/2 (8)	p30	77	61	214
985	dM1/2 (5)	p30	51	43	127
sum			128	104	341	3.27885	81.25
986	dM1/2 (5)	p30	108	84	249
sum			108	84	249	2.96429	77.7778
2932	dM1/2 (5)	p30	28	14	30
2932	dM1/2 (5)	p30	13	8	16
2932	dM1/2 (5)	p30	21	12	19
2932	dM1/2 (5)	p30	9	3	6							summary table used in graph pad prism
sum			71	37	71	1.91892	52.1127
												p30	Control	dM1/2
												% OF HF WITH EDU in DP	23.0216	67.2619
								AV % Control					11.4035	60
529	Control (11)	p30	37	8	13			15.0923	7.84495				10.5263	81.25
529	Control (11)	p30	56	12	17								25.5102	77.7778
529	Control (12)	p30	46	12	20								5	52.1127
sum			139	32	50		23.0216
448	Control (12)	p30	64	13	18
448	Control (13)	p30	50	0	0
sum			114	13	18		11.4035
443	Control (1)	p30	44	7	9
443	Control (2)	p30	51	3	4
sum			95	10	13		10.5263
984	Control (10)	p30	54	14	23
984	Control (2)	p30	44	11	20
sum			98	25	43		25.5102
2933	Control (2)	p30	43	4	5
2933	Control (3)	p30	57	1	1
sum			100	5	6		5
RAW DATA:
	531 mut (7)
dapi
pcad	16	11	15	15	57
edu dp	3	3	2	12
	2	1	1	1
	1	1	9	4
	8	4	2	1
	1	4	1	2
	3		1	4
	4		4	1
	1		1	1
	1		4	4
			7	3
			1	4
			1	1
			2
	24	13	36	38	111
	531 mut (7)
dapi
pcad	15	9	13	5	42
edu dp	1	1	3	3
	2	2	2	1
	1	1	2	3
	4	1	2
	2		2
	1		1
	8		1
	1		1
	3		4
	4		3
	2
	29	5	21	7	62
	531 mut (7)
dapi	19	17	19	16
pcad	12	9	10	7	38
edu dp	2	3	1	1
	3	1	1	2
	1	2	4	9
	2	1	1	1
	2	2	4	2
	4	1	5	5
	2	1	6
	3
	2
	21	11	22	20	74
	531 mut (15)
dapi	19	21
pcad	11	11	9		31
edu dp	2	3	6
	2	2	3
	1	2	2
	1	4	2
	6	2	2
		3	1
	12	16	16	0	44
	529 wt (11)
dapi
pcad	15	12	10		37
edu dp	2	1	2
	3	1	1
	1	2
	6	4	3	0	13
	529 wt (11)
dapi
pcad	15	18	15	8	56
edu dp	1	1	2	1
	3	3	1
	3	1
		1
		1
		2
	7	9	3	1	20
	529 wt (12)
dapi
pcad	8	12	12	14	46
edu dp	1	1	2	1
		2	1	1
		1	1	1
		3	2
	1	7	6	3	17
	442 mut (13)
dapi
pcad	11				11
edu dp	1
	4
	1
	1
	2
	2
	1
	1
	13	0	0	0	13
	442 mut (6)
dapi
pcad	26	20	20	10	76
edu dp	3	2	3	1
	3	1	2	3
	1	3	2	3
	4	1	2	4
	3	2	3	1
	2	2	3	3
	3	1	3
	1	1	1
	2	3	3
	4		1
	1		1
			3
			4
			2
	27	16	33	15	91
	442 mut (c)
dapi
pcad	15	8	10		33
edu dp	3	1	2
	10	13	2
	2	3	4
	3	2	14
	3	3	2
	2	3	3
	2	1	2
	1	1	2
	26	27	31	0	84
	448 wt (12)
dapi
pcad	25	18	12	9	64
edu dp	2	1	2	1
	2	2	1	2
	1	1
	1
	1
	1
	8	4	3	3	18
	448 wt (13)
dapi
pcad	16	10	16	8	50
edu dp
	0	0	0	0	0
	443 wt (2)
dapi
pcad	12	10	17	12	51
edu dp	1		1
	2
	3	0	1	0	4
	443 wt (1)
dapi
pcad	12	11	13	8	44
edu dp		1	3	1
		1	1	1
				1
	0	2	4	3	9
	984 wt (2)
dapi
pcad	18	6	12	8	44
edu dp	3	1	1	2
	3	1	2	2
			2
			2
			1
	6	2	8	4	20
	984 wt (10)
dapi
pcad	21	14	7	12	54
edu dp	1	1	2	1
	1	1	4	1
	3			1
	1			2
	1			3
	7	2	6	8	23
	986 mut (7)
dapi
pcad	23	28	26	31	108
edu dp	5	4	10	8
	3	1	7	2
	1	2	3	7
	3	6	6	3
	1	2	2	6			84
	4	3	2	3
	1	4	1	4
	2	1	3	5
	2	6	3	3
	1	3	6	3
	1	5	1	2
	3	1	2	1
	2	3	2	1
	3	6	5	1
	3	2	1	1
	1	2	1	2
		1	2	2
		3	1	3
		4	1	1
		6	2	5
				6
				1
				4
				1
				2
				3
				2
				6
	36	65	61	88	250
	985 mut (8)
dapi
pcad	19	20	21	17	77
edu dp	2	4	4	4
	6	5	4	7			16
	2	3	1	1			19
	2	3	8	3			15
	5	1	5	5			11
	2	7	6	2			61
	4	5	2	8
	2	2	1	8
	3	2	3	3
	4	2	3	2
	3	3	3	2
	4	5	2
	3	5	1
	3	2	4
	3	1	8
	2	2
		8
		1
		3
	50	64	55	45	214
	985 mut (5)
dapi
pcad	30	21			51
edu dp	4	2
	2	4
	3	3
	5	3
	4	1
	5	1			43
	4	2
	3	2
	5	2
	8	4
	1	3
	3	3
	2	2
	7	1
	1	3
	3	2
	1
	3
	5
	4
	4
	3
	3
	3
	1
	1
	1
	89	38	127
	2932 mut ()
dapi
pcad	6	7	8	7	28
edu dp	1	1	2	2
	1	4	2	1
	1	3	2	2
		4		4
	3	12	6	9	30
	2932 mut ()
dapi
pcad	5	3	5		13
edu dp	4	1	1
	1		3
	1
	4
	1
	11	1	4		16
	2932 MUT
dapi
pcad	1	3	1	4	9
edu dp		1		1
		4
	0	5	0	1	6
	2932 MUT (13)
dapi
pcad	5	5	7	4	21
edu dp	1	3	1	1
	2	1	2	4
			1
			2
			1
			4
	3	4	7	5	19
	2933 wt (2)
dapi
pcad	9	12	4	18	43
edu dp	1			1
	2			1
	3	0	0	2	5
	2933 wt (3)
dapi
pcad	13	18	12	14	57
edu dp		1
	0	1	0		1

## Sheet: Fig4a Cyc D1
	geneName	Description	P20WT-1	P20WT-2	P20WT-3	P20M-1	P20M-2	P20M-3	P60WT-1	P60WT-2	P60WT-3	P60M-1	P60M-2	P60M-3	P24WT-1	P24WT-2	P24WT-3	P24M-1	P24M-2	P24M-3	P28WT-1	P28WT-2	P28WT-3	P28M-1	P28M-2	P28M-3	log2FoldChange_P20	padj_P20	log2FoldChange_P24	padj_P24	log2FoldChange_P28	padj_P28	log2FoldChange_P60	padj_P60	significance_rule
ENSMUSG00000070348	Ccnd1	cyclin D1 [Source:MGI Symbol;Acc:MGI:88313]	891.887	1209.3	1072.68	720.816	756.886	665.821	594.025	734.059	355.057	391.309	432.469	931.949	400.438	553.772	165.534	2173.85	3042.16	5539.75	374.074	643.645	250.673	5732.52	5435.31	4479.45	-0.494337	0.422772	-2.83512	2.24e-12	-3.44078	1.54e-22	0.0483805	0.997842	1
			P20	P24	P28	P60
	WT	AV	1057.95	373.248	422.797	561.047
		SD	159.216	195.542	200.966	191.641
	MUT	AV	714.508	3585.25	5215.76	585.242
		SD	45.8593	1747.43	654.752	300.961
	log2FoldChange_P24	padj_P24	log2FoldChange_P28	padj_P28
***	-2.83512	2.24e-12	-3.44078	1.54e-22
				summary table used in graph pad prism
			Ccnd1	P20WT-1	P20M-1	P24WT-1	P24M-1	P28WT-1	P28M-1	P60WT-1	P60M-1
				891.887	720.816	400.438	2173.85	374.074	5732.52	594.025	391.309
				1209.3	756.886	553.772	3042.16	643.645	5435.31	734.059	432.469
				1072.68	665.821	165.534	5539.75	250.673	4479.45	355.057	931.949

## Sheet: Fig.4d-Cyclin D1
Cyclin D1 positive cells in the DP per HF in percentage
Control #4	Control #5	Control #1	dM1/2 #2	dM1/2 #3	dM1/2 #22	% of positive cells
4.54545	4.7619	6.89655	100	77.7778	57.1429
0	4.34783	10	100	76.9231	63.6364
0	3.84615	0	80	77.7778	83.3333
0	4.7619	0	100	64	47.0588
0	2.98507	0	93.3333	100	75
0	8.33333	0	75	81.8182	50
0	13.6364	0	94.4444	70.2128	80
0	0	0	100	100	77.7778
0	0	0	100	57.1429	64.2857
0	0	0	100	71.4286	75
0	0	0	100	78.9474	61.5385
0	0	0	97.619	100	92.8571
0	0	0	88.2353	100	20
0	0	0	61.1111	100	80
0	0	0	100	83.3333	70
0	0	0	84.6154	70.5882	80
0	0	0	87.5	88.8889	94.1176
0	0	0	66.6667	100	79.5918
0	0	0	95.8333	100	81.8182
0	0	0	100	90.4762	87.5			84-102 HF
0	0	0	78.2609	93.3333	100
0	0	0	97.3684	100	70
0	0	0	72.2222	88.8889	80
0	0	0	85.7143	100	72.7273
0	0	0	72.7273	85.7143	84.2105
0	0	0	78.5714	100	70
0	0	0	92.8571	88.8889	65
0	0	0	100	85.7143	100
0	0	0	86.6667	100	76.4706
0	0	0	85.7143	100	100
0	0	0	91.6667	100	85.7143
0	0	0	100	84.6154	42.8571
0	0	0	100	100	90.9091
0	0	0	100	100	83.3333
0	0	0	100	100	50
0	0	0	100	100	88.8889
0	0	0	100	93.3333	78.9474
0	0	0	100	100	100
0	0	0	88	85.7143	45.4545
0	0	0	77.2727	100	75
0	0	0	76.1905	100	100
0	0	0	92.8571	66.6667	68.75
0	0	0	80	100	50
0	0	0	80.9524	77.7778	50
0	0	0	94.4444	78.5714	72.7273
0	0	0	80	94.1176	78.9474
0	0	0	72.4138	83.3333	68.75
0	0	0	97.7778	75	72.7273
0	0	0	73.913	88.2353	85
0	0	0	66.6667	44.4444	76.9231
0	0	0	70	76.9231	100
0	0	0	95.4545	100	100
0	0	0	100	72.7273	65
0	0	0	81.8182	84.6154	76.9231
0	0	0	94.1176	100	90
0	0	0	100	86.6667	100
0	0	0	95	68.4211	80
0	0	0	80.7692	74.0741	69.2308
0	0	0	76.4706	83.3333	90.9091
0	0	0	100	52.6316	90.9091
0	0	0	100	80	100
0	0	0	94.1176	87.5	72.7273
0	0	0	87.5	100	92.3077
0	0	0	83.3333	100	100
0	0	0	71.4286	78.5714	86.6667
0	0	0	62.5	93.3333	80
0	0	0	68.75	85.7143	100
0	0	0	90	90.9091	100
0	0	0	100	27.2727	68.75
0	0	0	94.4444	100	100
0	0	0	81.8182	77.7778	100
0	0	0	82.3529	57.1429	100
0	0	0	100	91.6667	100
0	0	0	100	100	100
0	0	0	80	90	80
0	0	0	100	86.3636	90.9091
0	0	0	100	87.8788	100
0	0	0	70	88.8889	62.5
0	0	0	100	100	100
0	0	0	80	100	93.75
0	0	0	94.7368	100	83.3333
0	0	0	86.6667	91.3043	100
0	0	0	100	80	90
0	0	0	80	90	100
0	0	0	72.7273	97.1429
0	0	0	100	100
0	0	0	60	100
0	0	0	60	14.2857
0	0	0	95.2381	78.5714
0	0	0	100	100
0	0	0	100	100
0	0	0	100	100
0	0	0	100	70
0	0	0	75	100
0	0	0	100	100
0	0	0	91.6667	100
0	0	0	85.7143	100
0	0	0	100	93.75
0	0	0	100	82.1429
0	0	0	100	80
0	0	0	88.2353	76.4706
0	0	0	81.25	91.6667
0	0	0		88.8889
raw data:
dM1/2 #2			dM1/2 #3			dM1/2 #22			Control #4			Control #5			Control #1
positive CyD1 cells	total cells	% of positive cells	positive CyD1 cells	total cells	% of positive cells	positive CyD1 cells	total cells	% of positive cells	positive CyD1 cells	total cells	% of positive cells	positive CyD1 cells	total cells	% of positive cells	positive CyD1 cells	total cells	% of positive cells
12	12	100	14	18	77.78	4	7	57.14	1	22	4.55	1	21	4.76	2	29	6.89655
28	28	100	10	13	76.92	7	11	63.64	0	0	0	1	23	4.35	2	20	10
8	10	80	7	9	77.78	15	18	83.33	0	0	0	1	26	3.85	0	0	0
5	5	100	16	25	64	8	17	47.06	0	0	0	1	21	4.76	0	0	0
14	15	93.33	11	11	100	3	4	75	0	0	0	2	67	2.99	0	0	0
6	8	75	9	11	81.82	10	20	50	0	0	0	1	12	8.33	0	0	0
17	18	94.44	33	47	70.21	8	10	80	0	0	0	3	22	13.64	0	0	0
4	4	100	13	13	100	7	9	77.78	0	0	0	0	0	0	0	0	0
6	6	100	4	7	57.14	9	14	64.29	0	0	0	0	0	0	0	0	0
8	8	100	10	14	71.43	6	8	75	0	0	0	0	0	0	0	0	0
11	11	100	15	19	78.95	8	13	61.54	0	0	0	0	0	0	0	0	0
41	42	97.62	12	12	100	13	14	92.86	0	0	0	0	0	0	0	0	0
15	17	88.24	10	10	100	2	10	20	0	0	0	0	0	0	0	0	0
22	36	61.11	10	10	100	8	10	80	0	0	0	0	0	0	0	0	0
10	10	100	15	18	83.33	7	10	70	0	0	0	0	0	0	0	0	0
11	13	84.62	12	17	70.59	8	10	80	0	0	0	0	0	0	0	0	0
14	16	87.5	16	18	88.89	16	17	94.12	0	0	0	0	0	0	0	0	0
10	15	66.67	9	9	100	39	49	79.59	0	0	0	0	0	0	0	0	0
23	24	95.83	8	8	100	9	11	81.82	0	0	0	0	0	0	0	0	0
15	15	100	19	21	90.48	7	8	87.5	0	0	0	0	0	0	0	0	0
18	23	78.26	14	15	93.33	4	4	100	0	0	0	0	0	0	0	0	0
37	38	97.37	15	15	100	7	10	70	0	0	0	0	0	0	0	0	0
13	18	72.22	8	9	88.89	8	10	80	0	0	0	0	0	0	0	0	0
12	14	85.71	17	17	100	8	11	72.73	0	0	0	0	0	0	0	0	0
16	22	72.73	42	49	85.71	16	19	84.21	0	0	0	0	0	0	0	0	0
11	14	78.57	8	8	100	7	10	70	0	0	0	0	0	0	0	0	0
13	14	92.86	16	18	88.89	13	20	65	0	0	0	0	0	0	0	0	0
16	16	100	12	14	85.71	8	8	100	0	0	0	0	0	0	0	0	0
13	15	86.67	8	8	100	13	17	76.47	0	0	0	0	0	0	0	0	0
12	14	85.71	14	14	100	7	7	100	0	0	0	0	0	0	0	0	0
11	12	91.67	10	10	100	30	35	85.71	0	0	0	0	0	0	0	0	0
9	9	100	11	13	84.62	3	7	42.86	0	0	0	0	0	0	0	0	0
9	9	100	7	7	100	20	22	90.91	0	0	0	0	0	0	0	0	0
28	28	100	5	5	100	5	6	83.33	0	0	0	0	0	0	0	0	0
10	10	100	22	22	100	6	12	50	0	0	0	0	0	0	0	0	0
28	28	100	11	11	100	8	9	88.89	0	0	0	0	0	0	0	0	0
19	19	100	14	15	93.33	15	19	78.95	0	0	0	0	0	0	0	0	0
10	10	100	13	13	100	13	13	100	0	0	0	0	0	0	0	0	0
22	25	88	6	7	85.71	5	11	45.45	0	0	0	0	0	0	0	0	0
17	22	77.27	11	11	100	6	8	75	0	0	0	0	0	0	0	0	0
16	21	76.19	14	14	100	22	22	100	0	0	0	0	0	0	0	0	0
26	28	92.86	4	6	66.67	11	16	68.75	0	0	0	0	0	0	0	0	0
12	15	80	12	12	100	6	12	50	0	0	0	0	0	0	0	0	0
17	21	80.95	14	18	77.78	5	10	50	0	0	0	0	0	0	0	0	0
17	18	94.44	11	14	78.57	8	11	72.73	0	0	0	0	0	0	0	0	0
12	15	80	16	17	94.12	15	19	78.95	0	0	0	0	0	0	0	0	0
21	29	72.41	10	12	83.33	11	16	68.75	0	0	0	0	0	0	0	0	0
44	45	97.78	9	12	75	16	22	72.73	0	0	0	0	0	0	0	0	0
17	23	73.91	15	17	88.24	17	20	85	0	0	0	0	0	0	0	0	0
8	12	66.67	4	9	44.44	10	13	76.92	0	0	0	0	0	0	0	0	0
7	10	70	10	13	76.92	6	6	100	0	0	0	0	0	0	0	0	0
21	22	95.45	17	17	100	4	4	100	0	0	0	0	0	0	0	0	0
30	30	100	16	22	72.73	13	20	65	0	0	0	0	0	0	0	0	0
18	22	81.82	11	13	84.62	10	13	76.92	0	0	0	0	0	0	0	0	0
16	17	94.12	10	10	100	9	10	90	0	0	0	0	0	0	0	0	0
20	20	100	13	15	86.67	12	12	100	0	0	0	0	0	0	0	0	0
19	20	95	13	19	68.42	8	10	80	0	0	0	0	0	0	0	0	0
21	26	80.77	20	27	74.07	9	13	69.23	0	0	0	0	0	0	0	0	0
13	17	76.47	10	12	83.33	20	22	90.91	0	0	0	0	0	0	0	0	0
18	18	100	10	19	52.63	30	33	90.91	0	0	0	0	0	0	0	0	0
8	8	100	12	15	80	16	16	100	0	0	0	0	0	0	0	0	0
16	17	94.12	7	8	87.5	8	11	72.73	0	0	0	0	0	0	0	0	0
7	8	87.5	10	10	100	12	13	92.31	0	0	0	0	0	0	0	0	0
15	18	83.33	12	12	100	6	6	100	0	0	0	0	0	0	0	0	0
5	7	71.43	11	14	78.57	13	15	86.67	0	0	0	0	0	0	0	0	0
15	24	62.5	14	15	93.33	8	10	80	0	0	0	0	0	0	0	0	0
11	16	68.75	6	7	85.71	12	12	100	0	0	0	0	0	0	0	0	0
9	10	90	30	33	90.91	12	12	100	0	0	0	0	0	0	0	0	0
11	11	100	3	11	27.27	11	16	68.75	0	0	0	0	0	0	0	0	0
17	18	94.44	12	12	100	11	11	100	0	0	0	0	0	0	0	0	0
9	11	81.82	14	18	77.78	12	12	100	0	0	0	0	0	0	0	0	0
14	17	82.35	4	7	57.14	7	7	100	0	0	0	0	0	0	0	0	0
13	13	100	22	24	91.67	14	14	100	0	0	0	0	0	0	0	0	0
22	22	100	12	12	100	21	21	100	0	0	0	0	0	0	0	0	0
16	20	80	9	10	90	12	15	80	0	0	0	0	0	0	0	0	0
12	12	100	19	22	86.36	10	11	90.91	0	0	0	0	0	0	0	0	0
10	10	100	29	33	87.88	9	9	100	0	0	0	0	0	0	0	0	0
7	10	70	16	18	88.89	10	16	62.5	0	0	0	0	0	0	0	0	0
17	17	100	10	10	100	16	16	100	0	0	0	0	0	0	0	0	0
36	45	80	8	8	100	15	16	93.75	0	0	0	0	0	0	0	0	0
18	19	94.74	7	7	100	5	6	83.33	0	0	0	0	0	0	0	0	0
13	15	86.67	21	23	91.3	18	18	100	0	0	0	0	0	0	0	0	0
14	14	100	12	15	80	9	10	90	0	0	0	0	0	0	0	0	0
8	10	80	9	10	90	12	12	100	0	0	0	0	0	0	0	0	0
16	22	72.73	34	35	97.14				0	0	0	0	0	0	0	0	0
17	17	100	15	15	100				0	0	0	0	0	0	0	0	0
6	10	60	9	9	100				0	0	0	0	0	0	0	0	0
9	15	60	1	7	14.29				0	0	0	0	0	0	0	0	0
20	21	95.24	11	14	78.57				0	0	0	0	0	0	0	0	0
9	9	100	12	12	100				0	0	0	0	0	0	0	0	0
16	16	100	9	9	100				0	0	0	0	0	0	0	0	0
42	42	100	12	12	100				0	0	0	0	0	0	0	0	0
10	10	100	35	50	70				0	0	0	0	0	0	0	0	0
12	16	75	13	13	100				0	0	0	0	0	0	0	0	0
17	17	100	12	12	100				0	0	0	0	0	0	0	0	0
11	12	91.67	13	13	100				0	0	0	0	0	0	0	0	0
6	7	85.71	13	13	100				0	0	0	0	0	0	0	0	0
15	15	100	15	16	93.75				0	0	0	0	0	0	0	0	0
9	9	100	23	28	82.14				0	0	0	0	0	0	0	0	0
19	19	100	8	10	80				0	0	0	0	0	0	0	0	0
15	17	88.24	13	17	76.47				0	0	0	0	0	0	0	0	0
13	16	81.25	11	12	91.67				0	0	0	0	0	0	0	0	0
			8	9	88.89				0	0	0	0	0	0	0	0	0

## Sheet: Fig.4e-DP cell number
Number of DP cells per follicle
raw data:																																summary table used in graph pad prism
1741 dM1/2			195 dM1/2			192 dM1/2			1774 dM1/2			2170 dM1/2			1743 WT			194 WT			1744 WT			1771 WT			1773 WT					WT	MUT
SECTION 1 MUT (10) 15/5			SECTION 1 MUT 22/5			SECTION 1/2 mut (7)			SECTION 1/2 mut (7)			SECTION 1/2 mut (7)			SECTION 1 WT (12)			SECTION 1 WT (20) 9/5			SECTION 1 WT (15)15/6			SECTION 1 WT (9)			SECTION 1 WT (11)					25	14
1	14		1	6		1	11		1	12		1	7		1	25		1	4		1	11		1	26		1	10				29	7
2	7		2	23		2	10		2	10		2	14		2	29		2	2		2	3		2	7		2	4				9	26
3	26		3	29		3	10		3	18		3	11		3	9		3	3		3	3		3	8		3	18				16	27
4	27		4	14		4	20		4	19		4	4		4	16		4	3		4	9		4	27		4	26				17	11
5	11		5	8		5	13		5	10		5	6		5	17		5	6		5	15		5	10		5	12				26	10
6	10		6	13		6	8		6	36		6	9		6	26		6	16		6	13		6	13		6	9				15	11
7	11		7	18		7	2		7	28		7	11		7	15		7	9		7	14		7	13		7	9				10	12
8	12		8	11		8	30		8	19		8	17		8	10		8	7		8	7		8	14		8	20				6	9
9	9		9	24		9	9		9	26		9	15		9	6		9	9		9	16		9	28		9	24				10	26
10	26		10	9		10	10		10	26		10	12		10	10		10	13		10	12		10	13		10	8				4	20
11	20		11	12		11	20		11	16		11	9		11	4		11	9		11	6		11	10		11	7				15	10
12	10		12	19		12	4		12	39		12	18		12	15		12	6		12	7		12	11		12	17				28	19
SECTION 2 MUT (10) 15/5			13	18		13	12		13	16		13	14		13	28		13	11		13	15		13	26		13	16				5	4
13	19		14	9		14	13		14	23		14	3		14	5		14	4		14	10		14	6		14	11				24	15
14	4		15	28		15	13		15	4		15	12		15	24		15	5		15	7		15	9		15	11				12	20
15	15		16	10		16	32		16	16		16	16		16	12		16	14		16	4		16	8		16	18				7	16
16	20		17	10		17	16		17	30		17	11		17	7		17	11		17	25		17	11		17	4				6	17
17	16		18	8		18	20		18	19		18	7		18	6		18	28		18	4		18	23		18	12				3	15
18	17		19	10		19	13		19	13		19	26		19	3		19	11		19	16		19	12		19	5				9	19
19	15		20	27		20	5		20	15		20	14		20	9		20	15		20	7		SECTION 2 WT (9)			SECTION 2 WT (11)					17	13
20	19		21	11		21	7		21	9		21	15		21	17		21	12		21	16		20	25		20	10				12	4
21	13		SECTION 2 MUT 22/5			22	19		22	12		22	23		22	12		22	2		SECTION 2 WT (15)15/6			21	13		21	15				14	13
22	4		22	11		23	17		23	13		23	22		23	14		SECTION 2 WT (20) 9/5			22	3		22	14		22	13				8	6
23	13		23	45		24	14		24	9		24	13		24	8		23	9		23	10		23	32		23	22				8	8
24	6		24	30		25	35		25	20		25	23		25	8		24	13		24	8		24	39		24	14				3	30
25	8		25	10		26	9		26	33		26	20		26	3		25	21		25	7		25	13		25	33				15	5
26	30		26	2		27	25		27	28		27	25		SECTION 2 WT (12)			26	9		26	15		26	42		26	30				11	11
27	5		27	15		28	29		28	23		28	13		27	15		27	28		27	3		27	0		27	17				19	21
28	11		28	14		29	5		29	16		29	10		28	11		28	7		28	14		28	20		28	7				4	12
29	21		29	18		30	17		30	26		30	21		29	19		29	17		29	10		29	12		29	15				10	27
30	12		30	14		31	22		31	9		31	15		30	4		30	11		30	3		30	10		30	5				4	20
SECTION 3 MUT (10) 15/5			31	23		32	18		32	13		32	11		31	10		31	13		31	12		31	22		31	9				6	8
31	27		32	12		33	14		33	16		33	12		32	4		32	7		32	5		32	10		32	14				8	7
32	20		33	14		34	32		34	12		34	9		33	6		33	9		33	9		33	16		33	12				11	12
33	8		34	3		35	35		35	24		35	7		34	8		34	5		34	5		34	16		34	10				19	35
34	7		35	17		36	16		36	15		36	11		35	11		35	5		35	8		35	19		35	5				11	10
35	12		36	14		37	13		37	14		37	14		36	19		36	7		36	20		36	14		36	10				10	20
36	35		37	3		38	16		38	23		38	18		37	11		37	7		37	4		37	11		37	17				12	18
37	10		38	9		39	27		39	9		39	18		38	10		38	12		38	9		38	17		38	21				24	12
38	20		39	23		40	17		40	24		40	18		39	12		39	15		39	16		39	20		39	13				19	18
39	18		40	9		41	16		41	2		41	15		40	24		40	3		40	8		SECTION 3 WT (9)			40	10				4	16
40	12		41	20		42	13		42	18		42	3		41	19		41	7		41	4		40	12		41	5				3	6
41	18		42	33		43	25		43	57		43	12		42	4		42	17		42	5		41	12		42	5				9	20
42	16		43	20		44	5		44	27		44	11		43	3		43	4		43	4		42	25		43	13				25	16
43	6		44	3		45	7		45	5		45	11		44	9		44	2		44	14		43	15		44	4				12	15
44	20		45	9		46	24		46	23		46	17		45	25		45	4		SECTION 3 WT (15)15/6			44	20		45	9				16	7
45	16		SECTION 3 MUT 22/5			47	2		47	15		47	8		46	12		SECTION 3 WT (20) 9/5			45	7		45	7		SECTION 3 WT (11)					6	50
46	15		46	23		48	17		48	13		48	15		47	16		46	4		46	13		46	17		46	18				21	19
47	7		47	34		49	9		49	26		49	11		48	6		47	5		47	19		47	19		47	4				14	8
48	50		48	23		50	17		50	11		50	22		49	21		48	15		48	7		48	23		48	10				9	8
49	19		49	24		51	8		51	30		51	25		50	14		49	6		49	11		49	7		49	19				25	17
50	8		50	18		52	19		52	15		52	11		51	9		50	7		50	6		50	10		50	36				8	13
51	8		51	8		53	5		53	14		53	23		52	25		51	9		51	6		51	22		51	19				11	4
52	17		52	12		54	11		54	16		54	17		53	8		52	10		52	8		52	24		52	11				9	6
53	13		53	19		55	18		55	16		55	9		54	11		53	5		53	7		53	20		53	8				26	11
54	4		54	19		56	12		56	13		56	18		SECTION 3 WT (12)			54	6		54	7		54	19		54	12				27	3
55	6		55	13		57	30		57	19		57	25		55	9		55	9		55	4		55	46		SECTION 4 WT (11)					10	28
SECTION 4 MUT (10) 15/5			56	28		58	18		58	7		58	21		56	26		56	5		56	9		56	27		55	38				13	20
56	11		57	17		59	9		59	9		59	10		57	27		57	5		57	3		57	52		56	8				2	27
57	3		58	10		60	10		60	17		60	21		58	10		58	3		58	18		58	29		57	15				10	13
58	28		59	16		61	8		61	18		61	15		59	13		59	4		59	7		59	11		58	9				17	9
59	20		60	10		62	17		62	24		62	10		60	2		60	2		60	14		60	9		59	11				36	7
60	27		61	20		63	18		63	17		63	7		61	10		61	13		61	8		SECTION 4 WT (9)			60	34				8	6
61	13		62	18		64	15		64	11		64	18		62	17		62	8		62	16		61	13		61	8				34	9
62	9		63	7		65	9		65	9		65	5		63	36		63	0		63	9		62	16		62	18				13	14
63	7		64	18		66	21		66	14		66	12		64	8		64	9		SECTION 4 WT (15)15/6			63	7		63	9				9	4
64	6		65	9		67	17		67	17		67	18		65	34		65	22		64	10		64	16		64	11				11	9
65	9		66	20		68	2		68	10		68	9		66	13		66	14		65	15		65	14		65	17				13	24
66	14		67	11		69	2		69	17		69	21		67	9		67	28		66	10		66	14		66	20				16	40
67	4		SECTION 4 MUT 22/5			70	14		70	7		70	6		68	11		68	11		67	15		67	21		67	16				3	52
68	9		68	25		71	20		71	9		71	14		69	13		69	11		68	7		68	30		68	20				18	11
69	24		69	10		72	15		72	20		72	20		70	16		70	11		69	4		69	15		SECTION 1 WT (6)					13	17
70	40		70	13		73	13		73	30		73	22		71	3		71	18		70	10		70	14		69	8				9	12
71	52		71	18		74	17		74	30		74	13		72	18		72	14		71	8		71	29		70	14				8	9
72	11		72	17		75	4		75	18		75	22		73	13		73	10		72	8		72	20		71	21				5	7
SECTION 1+2 MUT (18)			73	7		76	5		76	13		76	15		74	9		SECTION 4 WT (20) 9/5			SECTION 1 WT (6)			73	18		72	22				11	9
73	17		74	6		77	10		77	24		77	11		75	8		74	11		73	26		74	25		73	13				3	10
74	12		75	7		78	15		78	14		78	16		76	5		75	13		74	4		75	18		74	14				11	10
75	9		76	21		79	3		79	16		79	8		77	11		76	21		75	20		76	12		75	12				36	11
76	7		77	11		80	27		80	7		80	7		78	3		77	13		76	11		77	9		76	22				9	9
77	9		78	6		81	12		81	18		81	18		79	11		78	15		77	6		78	14		77	18				13	9
78	10		79	5		82	8		82	11		82	20		SECTION 4 WT (12)			79	15		78	7		79	9		78	20				6	11
79	10		80	36		83	7		83	9		83	5		80	36		80	19		79	11		80	21		79	12				23	41
80	11		81	5		84	15		84	16		84	14		81	9		81	5		80	6		81	11		80	19				35	12
81	9		82	24		85	5		85	30		85	13		82	13		82	6		81	8		82	20		81	24				8	16
82	9		83	12		86	19		86	14		86	21		83	6		83	21		82	9		83	11		82	17				9	13
83	11		84	13		87	25		87	2		87	11		84	23		84	22		83	12		84	18		83	6				28	16
84	41		85	7		88	16		88	29		88	9		85	35		85	18		84	11		85	24		84	10				7	3
85	12		86	15		89	2		89	26		89	16		86	8		86	9		85	19		SECTION 1 WT (11)			85	6				37	10
86	16		87	24		90	17		90	25		90	15		87	9		87	15		86	7		86	4		86	8				6	10
87	13		88	19		91	14		91	20		91	24		88	28		88	35		87	10		87	7		87	23				13	16
88	16		89	10		mut 195 9/5/17			92	5			19		89	7		89	4		88	5		88	16		88	14				14	15
89	3		90	12		92	14		mut 1774 (7)			92	10		90	37		90	6		89	4		89	12		89	6				4	12
90	10		91	14		93	16		93	36		93	20		91	6		91	3		90	11		90	6		90	13				17	9
91	10		92	14		94	10		94	18		94	22		92	13		SECTION 5 WT (20) 9/5			91	9		91	29		91	13				23	4
92	16		93	13		95	46		95	9		95	15		93	14		92	2		92	6		92	12		92	3				11	5
93	15		94	15		96	14		96	6		96	26		94	4		93	8		93	11		93	10		93	28				8	4
94	12		95	16		97	26		97	11		97	21		95	17		94	7		94	8		94	10		94	10				4	9
95	9		96	19		98	15		98	16		98	26		96	23		95	7		95	9		95	16		SECTION 2 WT (6)					2	23
96	4		97	13		99	9		99	6		99	10		97	11		96	4		96	8		96	6		95	36				3	2
97	5		98	48		100	22		100	14		100	27		98	8		97	16		97	10		97	21		96	12				3	21
98	4		SECTION 3 WT (18)	38		101	2		101	14		101	2		99			98	11		98	6		98	25		97	8				6	8
SECTION 3 MUT (18)			99	13		102	14		102	17		102	25		100			99	15		99	7		99	22		98	37				16	18
99	9		100	27		103	16		103	24		103	20		101			100	13		100	6		100	16		99	19				9	16
100	23		101	18		104	2		104	9		104	12		102			101	16		101	7		101	12		100	26				7	12
101	2		102	19		105	13		105	22		105	8		103			102	12		102	10		102	15		101	13				9	18
102	21		103	4		106	14		106	7		106	3		104			103	3		103	8		103	8		102	12				13	4
103	8		104	17		107	19		107	16		107	3		105			104	6		104	13		104	17		103	9				9	15
104	18		105	9		108	20		108	25		108	19		106			105	17		105	8		105	7		104	3				6	10
105	16		106	55		109	20		109	14		109	14		107			106	10		106	13		106			105	6				11	15
106	12		107	18		110	24		110	3		110	19		108			107	6		107	8		107			106	18				4	12
107	18		108	14		111	26		111	20		111	14		109			108	13		108	11		108			107	22				5	3
108	4		109	8		112			112	17		112	5		110			109	4		109	12		109			108	9				14	31
109	15		110	6		113			113	10		113	9		111			110	23		110	7		110			109	8				11	6
110	10		111	14		114			114	31		114	12		112			111	24		111	10		111			110	20				28	23
111	15		112	10		115			115	23		115	11		113			112	7		112	12		112			111	9				11	29
112	12		113	13		116			116	10		116	16		114			113	11		113	10		113			112	9				15	14
113	3		114	11					117	19		117	16		115			114	21		114			114			113	6				12	8
114	31		115	15					118	6		118	24		116			115			115			115			114	4				2	13
			116	5					119	12		119	15					116			116			116			115	17				9	18
									120	14		120	23														116	28				13	11
									121	6		121	23														117	12				21	24
									122	32		122	20														118	4				9	9
									123	27		123	8														119	20				28	12
									124	10		124	19														120	14				7	19
									125	21		125	13														121	25				17	18
									126	11		126	18														122	15				11	9
									127	22		127	22														123	16				13	28
									128	22		128															124	17				7	10
									129	10		129																				9	10
												130																				5	8
																																5	10
																																7	27
																																7	11
																																12	11
																																15	45
																																3	30
																																7	10
																																17	2
																																4	15
																																2	14
																																4	18
																																4	14
																																5	23
																																15	12
																																6	14
																																7	3
																																9	17
																																10	14
																																5	3
																																6	9
																																9	23
																																5	9
																																5	20
																																3	33
																																4	20
																																2	3
																																13	9
																																8	23
																																0	34
																																9	23
																																22	24
																																14	18
																																28	8
																																11	12
																																11	19
																																11	19
																																18	13
																																14	28
																																10	17
																																11	10
																																13	16
																																21	10
																																13	20
																																15	18
																																15	7
																																19	18
																																5	9
																																6	20
																																21	11
																																22	25
																																18	10
																																9	13
																																15	18
																																35	17
																																4	7
																																6	6
																																3	7
																																2	21
																																8	11
																																7	6
																																7	5
																																4	36
																																16	5
																																11	24
																																15	12
																																13	13
																																16	7
																																12	15
																																3	24
																																6	19
																																17	10
																																10	12
																																6	14
																																13	14
																																4	13
																																23	15
																																24	16
																																7	19
																																11	13
																																21	48
																																11	38
																																3	13
																																3	27
																																9	18
																																15	19
																																13	4
																																14	17
																																7	9
																																16	55
																																12	18
																																6	14
																																7	8
																																15	6
																																10	14
																																7	10
																																4	13
																																25	11
																																4	15
																																16	5
																																7	11
																																16	10
																																3	10
																																10	20
																																8	13
																																7	8
																																15	2
																																3	30
																																14	9
																																10	10
																																3	20
																																12	4
																																5	12
																																9	13
																																5	13
																																8	32
																																20	16
																																4	20
																																9	13
																																16	5
																																8	7
																																4	19
																																5	17
																																4	14
																																14	35
																																7	9
																																13	25
																																19	29
																																7	5
																																11	17
																																6	22
																																6	18
																																8	14
																																7	32
																																7	35
																																4	16
																																9	13
																																3	16
																																18	27
																																7	17
																																14	16
																																8	13
																																16	25
																																9	5
																																10	7
																																15	24
																																10	2
																																15	17
																																7	9
																																4	17
																																10	8
																																8	19
																																8	5
																																26	11
																																4	18
																																20	12
																																11	30
																																6	18
																																7	9
																																11	10
																																6	8
																																8	17
																																9	18
																																12	15
																																11	9
																																19	21
																																7	17
																																10	2
																																5	2
																																4	14
																																11	20
																																9	15
																																6	13
																																11	17
																																8	4
																																9	5
																																8	10
																																10	15
																																6	3
																																7	27
																																6	12
																																7	8
																																10	7
																																8	15
																																13	5
																																8	19
																																13	25
																																8	16
																																11	2
																																12	17
																																7	14
																																10	14
																																12	16
																																10	10
																																26	46
																																7	14
																																8	26
																																27	15
																																13	9
																																13	22
																																14	2
																																28	14
																																13	16
																																10	2
																																11	13
																																26	14
																																6	19
																																9	20
																																8	20
																																11	24
																																23	26
																																12	12
																																25	10
																																13	18
																																14	19
																																32	10
																																39	36
																																13	28
																																42	19
																																0	26
																																20	26
																																12	16
																																10	39
																																22	16
																																10	23
																																16	4
																																16	16
																																19	30
																																14	19
																																11	13
																																17	15
																																20	9
																																12	12
																																12	13
																																25	9
																																15	20
																																20	33
																																7	28
																																17	23
																																19	16
																																23	26
																																7	9
																																10	13
																																22	16
																																24	12
																																20	24
																																19	15
																																46	14
																																27	23
																																52	9
																																29	24
																																11	2
																																9	18
																																13	57
																																16	27
																																7	5
																																16	23
																																14	15
																																14	13
																																21	26
																																30	11
																																15	30
																																14	15
																																29	14
																																20	16
																																18	16
																																25	13
																																18	19
																																12	7
																																9	9
																																14	17
																																9	18
																																21	24
																																11	17
																																20	11
																																11	9
																																18	14
																																24	17
																																4	10
																																7	17
																																16	7
																																12	9
																																6	20
																																29	30
																																12	30
																																10	18
																																10	13
																																16	24
																																6	14
																																21	16
																																25	7
																																22	18
																																16	11
																																12	9
																																15	16
																																8	30
																																17	14
																																7	2
																																10	29
																																4	26
																																18	25
																																26	20
																																12	5
																																9	36
																																9	18
																																20	9
																																24	6
																																8	11
																																7	16
																																17	6
																																16	14
																																11	14
																																11	17
																																18	24
																																4	9
																																12	22
																																5	7
																																10	16
																																15	25
																																13	14
																																22	3
																																14	20
																																33	17
																																30	10
																																17	31
																																7	23
																																15	10
																																5	19
																																9	6
																																14	12
																																12	14
																																10	6
																																5	32
																																10	27
																																17	10
																																21	21
																																13	11
																																10	22
																																5	22
																																5	10
																																13	7
																																4	14
																																9	11
																																18	4
																																4	6
																																10	9
																																19	11
																																36	17
																																19	15
																																11	12
																																8	9
																																12	18
																																38	14
																																8	3
																																15	12
																																9	16
																																11	11
																																34	7
																																8	26
																																18	14
																																9	15
																																11	23
																																17	22
																																20	13
																																16	23
																																20	20
																																8	25
																																14	13
																																21	10
																																22	21
																																13	15
																																14	11
																																12	12
																																22	9
																																18	7
																																20	11
																																12	14
																																19	18
																																24	18
																																17	18
																																6	15
																																10	3
																																6	12
																																8	11
																																23	11
																																14	17
																																6	8
																																13	15
																																13	11
																																3	22
																																28	25
																																10	11
																																36	23
																																12	17
																																8	9
																																37	18
																																19	25
																																26	21
																																13	10
																																12	21
																																9	15
																																3	10
																																6	7
																																18	18
																																22	5
																																9	12
																																8	18
																																20	9
																																9	21
																																9	6
																																6	14
																																4	20
																																17	22
																																28	13
																																12	22
																																4	15
																																20	11
																																14	16
																																25	8
																																15	7
																																16	18
																																17	20
																																	5
																																	14
																																	13
																																	21
																																	11
																																	9
																																	16
																																	15
																																	24
																																	19
																																	10
																																	20
																																	22
																																	15
																																	26
																																	21
																																	26
																																	10
																																	27
																																	2
																																	25
																																	20
																																	12
																																	8
																																	3
																																	3
																																	19
																																	14
																																	19
																																	14
																																	5
																																	9
																																	12
																																	11
																																	16
																																	16
																																	24
																																	15
																																	23
																																	23
																																	20
																																	8
																																	19
																																	13
																																	18
																																	22

## Sheet: Fig.5c and Fig.S8a CATAGEN
No. of TUNEL positive cells in the DP during Catagen
Control					dM1/2
1138	1140	755	1587	1584	757	751	754	1859	1860
0	0	1	2	1	0	0	0	0	3		figure s8a
1	0	0	3	5	0	3	0	4	5				Control	dM1/2
1	0	0	1	0	2	4	3	3	0			total hf	462	400
0	0	2	0	0	0	2	4	2	1			HF with positive cell	246	661
2	0	0	0	0	0	4	2	0	4
0	0	0	0	0	0	4	2	0	0			av number of tunel positive cells per HF
3	1	0	0	0	0	5	3	0	3		aver		0.533623	1.65664
0	3	0	0	0	1	4	0	2	0		SD		1.03286	2.0237
1	1	0	0	0	1	0	4	0	3		t test	3.95574e-24
1	0	1	0	0	3	0	0	1	1
0	2	1	0	4	0	1	1	1	0
0	0	2	0	1	4	5	0	1	0
0	3	5	0	1	0	0	0	0	2
0	1	4	1	0	0	0	0	3	2
0	0	3	0	0	1	0	0	1	5		figure 5 C
0	0	0	0	0	0	0	1	1	1
1	3	2	0	1	4	3	0	1	2				Total No. of HF	HF with TUNEL+ cells in DP	% OF POSITIVE HF
0	0	2	0	0	0	0	0	0	4		Control	755	78	32	41.0256
2	0	3	0	0	2	0	2	7	1		Control	1140	89	27	30.3371
0	0	0	0	0	1	1	9	0	2		Control	1138	97	23	23.7113		summary table used in graph pad prism
0	0	0	0	0	0	1	0	4	1		Control	1584	100	24	24
0	0	0	0	1	0	3	2	8	3		Control	1587	98	25	25.5102			% OF POSITIVE HF
0	0	0	0	0	0	1	2	4	0		dM1/2	757	61	27	44.2623		Control	41.0256	30.3371	23.7113	24	25.5102
3	0	1	0	0	2	0	2	9	0		dM1/2	751	83	45	54.2169		dM1/2	44.2623	54.2169	66.0714	69.697	62
1	0	0	0	0	1	0	2	0	0		dM1/2	754	56	37	66.0714
0	5	0	0	0	0	8	0	1	2		dM1/2	1860	99	69	69.697
0	0	1	2	0	1	3	2	6	2		dM1/2	1859	100	62	62
0	0	2	0	0	0	1	3	6	2
3	0	0	0	0	1	0	0	4	1
0	4	0	0	0	1	0	3	7	1
0	0	0	0	0	0	0	1	7	3			t test	0.000625338
0	0	0	0	3	2	0	3	6	0
0	0	0	3	0	0	1	0	0	4					Ave. Control	28.9169
0	0	0	1	0	0	1	1	0	9					SD Control	7.27183
0	0	6	0	0	3	2	1	3	2
0	3	1	1	1	2	0	3	2	7					Ave. dM1/2	59.2495
0	0	0	0	0	0	0	0	1	4					SD dM1/2	10.1636
0	0	0	0	0	0	0	2	3	2
0	0	0	0	1	0	0	0	0	2
0	3	3	0	2	0	0	1	0	0
0	0	1	0	0	2	1	1	6	2
0	0	2	1	0	0	0	2	0	2
0	3	0	0	0	2	2	2	2	1
0	0	0	1	0	0	2	4	1	1
2	0	3	0	0	0	1	1	0	0
1	0	0	0	0	2	0	0	0	0
0	0	0	0	1	2	0	5	0	2
0	0	0	0	0	0	0	2	7	7
1	0	1	0	2	3	0	7	2	5
0	1	0	0	1	2	1	1	5	8
1	0	0	0	0	2	4	0	3	3
0	0	1	0	0	6	1	2	0	3
1	0	0	0	0	0	1	0	0	0
0	1	0	0	0	1	0	1	6	1
0	0	0	0	0	5	0	1	1	0
1	5	1	0	0	0	1	1	1	0
0	0	4	1	0	0	1		0	2
1	1	0	0	0	0	0		0	5
0	2	0	0	0	0	1		6	8
0	0	1	0	0	0	0		5	0
0	1	0	3	0	0	0		0	2
1	0	2	0	0		1		1	1
0	0	0	0	0		0		3	0
0	2	1	2	1		2		0	0
0	0	1	2	0		1		5	2
0	0	1	0	0		0		0	1
0	3	0	0	0		0		0	0
0	0	1	0	0		8		2	0
0	2	0	1	0		3		0	0
0	0	1	2	0		4		4	0
0	1	0	1	2		4		3	0
0	2	0	4	1		1		0	5
0	0	0	0	3		1		1	5
0	1	2	0	0		0		2	6
0	0	0	0	3		3		1	3
0	0	0	0	0		0		0	1
0	0	0	0	0		0		2	0
0	0	0	1	0		2		5	0
0	0		0	0		3		1	7
0	0		2	0		0		4	4
0	0		0	3		0		3	0
0	1		0	2		2		1	0
2	2		3	0		4		0	0
0	0		0	0				3	0
2	0		3	0				0	1
0	1		0	0				0	1
0	0		0	0				0	2
0	0		0	0				1	1
0	0		2	0				3	2
0			0	0				0	4
1			0	0				0	1
0			0	1				2	1
0			1	0				1	3
0			3	0				0	1
1			0	0				3	5
0			0	0				0	2
0			0	0				8	0
				2				0	1
				0				0	2
				1				1

## Sheet: Fig.5f- DP cell number
No. of DP cells per HF: early telogen																				No. of DP or HG cells per HF: Late telogen
Raw data																				Raw data
p35/p40	dM1/2	dM1/2	dM1/2	Control	Control	Control														P70	1629 Control		1627 dM1/2		948 dM1/2		949 Control		1958 Control		1960 dM1/2
	2867	2915	389	2866	2865	2914		Early telogen: DP summary							Late telogen: DP summary					HF number	DP	HG	DP	HG	DP	HG	DP	HG	DP	HG	DP	HG
HF number	dp cells	dp cells	dp cells	dp cells	dp cells	dp cells			Control	dM1/2						Control	dM1/2			1	18	9	2	6	5	9	5	8	20	10	4	15
1	17	2	12	19	20	20		1	19.402	12.2843					1	14.5	5.20183			2	20	6	2	8	0	6	8	8	0	4	3	6
2	8	12	7	12	20	29		2	16.2574	11.6863					2	11.9457	4.78182			3	20	8	7	6	6	6	11	11	22	13	6	6
3	9	9	10	15	11	16		3	19.2708	11.8					3	17.6207	5.15238			4	11	7	6	8	1	13	8	10	10	11	4	7
4	9	13	20	12	12	25		AV	18.3101	11.9235					AV	14.6888	5.04534			5	11	16	8	9	0	3	14	15	12	10	4	13
5	10	10	7	16	19	17		SD	1.77885	0.31758					SD	2.84222	0.229556			6	23	11	5	6	0	6	14	10	5	5	6	11
6	18	18	13	23	27	16		t test	0.00360658						t test	0.004239				7	16	10	6	9	6	16	7	13	24	14	7	12
7	6	4	9	18	22	17														8	19	7	8	10	0	4	16	11	21	20	0	9
8	28	5	12	20	11	30														9	12	13	6	9	3	15	14	11	11	13	0	5
9	10	7	8	24	22	16														10	18	10	5	10	3	7	13	10	15	17	6	13
10	17	0	4	30	4	18														11	13	12	4	9	0	2	15	8	14	11	7	11
11	11	7	15	9	10	12														12	18	11	10	10	9	10	15	11	8	10	0	15
12	28	19	13	29	20	16														13	8	7	7	8	3	8	0	0	13	17	3	9
13	9	8	13	14	26	26		T test dM1/2 early vs. late				6.97279e-06								14	15	10	2	5	2	8	24		20	0	4	9
14	17	9	6	29	21	18														15	25	13	5	14	7	7	9	6	30	16	7	10
15	17	6	16	24	16	16														16	10	9	6	9	3	7	9	10	18	10	9	9
16	8	19	7	21	12	21														17	39	14	1	9	9	8	19	13	24	16	10	12
17	14	5	11	20	23	18														18	13	7	3	10	5	9	14	10	21	11	8	10
18	12	0	12	26	20	17														19	19	11	10	11	10	15	16	14	22	10	10	11
19	16	14	13	18	19	22														20	20	14	5	10	8	11	17	10	20	13	0	4
20	13	0	5	25	14	26														21	16	10	1	8	2	4	11	0	16	14	0	4
21	12	16	15	21	12	19														22	20	12	2	11	1	8	15	15	22	14	12	8
22	16	8	23	15	16	12														23	27	8	6	11	5	10	14		13	13	3	9
23	12	14	8	26	8	17														24	20	11	1	5	7	10	9	6	21	14	0	0
24	14	14	21	22	19	16														25	10	8	1		7	15	16	16	15	11	11	9
25	13	1	3	13	19	20														26	25	12	8		9	12	19	12	21	11	4	10
26	14	12	6	17	17	4														27	15	9	6		1	6	7	9	9	8	8	9
27	14	0	6	20	17	17														28	40	10	7		7	10	15	10	4	13	6	12
28	17	2	16	9	9	20														29	16	7	3		5	9	1	10	55		4	11
29	12	10	30	22	13	14														30	13	11	2		5	6	14	10	15	12	7	8
30	25	9	2	16	14	8														31	9	7	1		4		14	10	17	9	4	10
31	11	13	3	23	12	23														32	22	12	3		4	7	13	6	18	5	4	15
32	21	15	14	30	10	25														33	25	8	6		4	9	12	10	17	9	2	8
33	13	9	9	20	16	18														34	4	11	1		6	6	4	9	30	16	6	10
34	16	7	15	40	5	18														35	5	9	5		7	14	4	9	21	13	0	0
35	12	15	12	30	14	26														36	4	5	8		10	16	11	4	24	12	3	9
36	10	18	13	24	15	30														37	7	12	2	0	10	12	15	8	23	11	8	7
37	14	2	13	21	16	20														38	0	9	2		8	12	8	12	14	10	2	9
38	4	20	9	18	19	13														39	4	8	1	1	6	16	0	8	6	11	4	9
39	24	16	8	6	14	21														40	4	11	3		9	11	4	12	28	18	8	12
40	9	11	8	12	14	11														41	14	14	2		6	9	14	13	34	19	4	13
41	4	23	11	25	13	29														42	15	9	6		5	5	14	14	12	13	0	0
42	8	11	10	33	10	18														43	25	8	7		1	7	9	15	31	10	6	8
43	9	7	12	19	10	19														44	26	10	1		6	9	11	10	22	12	7	11
44	14	11	11	30	24	18														45	12	8	5		0	6	9	11	0	11	0	0
45	8	11	15	6	3	20														46	27	8	7	6	7	6	10	12	21	12	9	9
46	10	8	14	7	20	19														47	14	11	10	13	7	11	24	13	30	9	2	7
47	7	21	16	16	22	18														48	12	7	6	7	7	11	15	18	15	0	9	15
48	11	2	11	32	18	24														49	21	5	5	13	0	5	3		18	11	5	14
49	19	15	16	32	19	21														50	3	6	4	8	0	11	6	11	26	11	7	10
50	8	21	13	15	18	25														51	3	8	5	6	13	11	7	9	25	18	8	4
51	6	10	10	40	28	22														52	15	7	8	11	0	7	15	12	23	12	0	6
52	5	9	6	14	3	16														53	19	13	6	9	2	5	4	7	27	16	14	13
53	10	15	9	20	21	17														54	18	7	11	10	1	10	14	8	2	10	0	10
54	13	15	12	9	20	26														55	25	7	2	10	8	11	11	8	26	12	1	7
55	9	7	13	12	18	14														56	8	10	0	2	8	12	9	6	0	8	4	9
56	7	7	16	13	16	15														57	10	9	0	3	0	7	3	9	15	14	4	8
57	7	5	20	7	44	20														58	14	9	9	12	4	14	3	8	32		0	8
58	9	14	13	18	15	24														59	5	9	5	11	5	11	9	13	15	9	7	9
59	11	9	17	16	2	10														60	18	9	7	12	7	7	11	7	15	14	6	8
60	19	15	18	22	17	17														61	6	7	7	11	4	8	20	16	19	12	5	9
61	4	30	22	10	21	14														62	24	8	4	5	2	6	12	12	16	14	4	6
62	9	23	15	30	28	19														63	13	10	3	3	3	7	17	9	30	11	2	6
63	11	8	13	28	20	21														64	24	7	3	8	6	7	24	14	5	13	6	9
64	11	6	17	26	10	39														65	25	5	3	9	7	11	9	10	25	11	5	9
65	8	29	13	14	19	18														66	21	7	1	8	5	8	15	18	15	13	5	12
66	15	11	12	25	18	32														67	13	7	3	4	1	7	5	10	10	14	6	11
67	6	18	8	16	15	53														68	13	10	4	7	4	10	2	12	26	15	8	10
68	10	4	14	31	27	21														69	7	7	3	7	3	10	14	11	30	15	4	10
69	11	8	14	0	18	22														70	14	10	0	9	4	10	8		16	4	2	9
70	8	10	26	18	14	15														71	7	7	8		2	9	12	10	0	6	1	5
71	18	15	6	18	22	21														72	19	9	2	10	6	8	20	14	20	13	17	12
72	11	49	8	16	24	22														73	1	7	4	10	3	10	12	16	0	1	9	6
73	14	6	6	15	16	27														74	0	7	14		4	7	11	4	3	6	5	8
74	9	7	11	31	10	13														75	22	8	8	7	4	12	17	9	0	10	4	9
75	10	5	16	26	16	21														76	21	7	0	9	4	10	13	11	21	14	4	10
76	10	14	6	18	30	14														77	22	8	4	7	3	13	19	9	22	14	8	10
77	9	10	3	20	14	17														78	4	8	7	22	6	10	22	15	24	15	0	7
78	8	9	19	6	16	18														79	25	9	8	20	4	7	15	14	20	15	2	8
79	13	3	6	11	11	17														80	16	6	40		7	10	11	9	13	12	0	3
80	23	7	8	28	16	8														81	15	11	5	11	7	8	13	10	18	11	8	12
81	10	8	12	31	14	22														82	17	8	6	11	6	11	17	9	28	16	4	10
82	8	7	9	6	14	20														83	21	7	6	10	4	10	18	13	22	9	12	10
83	22	22	8	11	15	17														84	17	9	1	11	8	16	17	10	21	13	6	10
84	17	13	8	34	14	18														85	2	9	4	9	0	4	23	11	7	14	7	15
85	7	19	15	11	21	13														86	15	8	5	10	3	7	17	11	0	2	7	6
86	5	17	13	19	21	14														87	13	6	6	13	2	9	14	12	14	13	3	5
87	18	8	15	24	18	16														88	3	9	6	10	15		0	9	22	17	5	7
88	29	0	8	27	8	23														89	11	9	1	12	2	3	14	8	16	13	5	10
89	9	53	13	6	15	17														90	14	10	5	11	8	9	10	12	15	15	0	8
90	6	14	10	12	16	9														91	5	9	6	14	2	11	13	10	24	26	4	11
91	24	12	12	25	14	12														92	24	8	9	12	4	8	10	13	11	16	9	10
92	13	18	18	22	17	25														93	14	7	0	6	0	0			21	11	6	8
93	8	21	14	4	10	12														94	8	5	13	12	3	6			25	13	6	8
94	12	2	12	7	12	21														95	0	11	3	10	0	8			20	8	9	10
95	13	16	10	4	11	22														96	4	9	1	9	1	9			11	4	3	9
96	17	3	10	29	10	17														97	28	9	6	8	6	11			33	15	4	8
97	15	8	9	22	15															98	7	8	4	15	12	21			19	14	1	6
98	15	11	12	21	18															99	0	10	8	18	6	18			11	9	23	20
99	5	6	14	20	21															100	10	8	4	9	2	11			17	11	5	9
100	11	15	10	30	9															101	5	6	7	12	4	10			8	8	2	6
101	13	19	7	7	15															102	24		5	9	2	10			4	14	6	8
102	4	13		25																103	5		5	9	3	8			12	11	7	12
																				104	1	9	6	7	16	18			21	9	7	13
																				105	25	6	7	6	6	5			31	15	8	12
AV	12.2843	11.6863	11.802	19.402	16.2574	19.2708														106	0	8	7	10	8	15			32	18
SD	5.44528	8.45955	4.9031	8.44934	6.19944	6.52361														107	9	8	6	11	4	8			14	13
																				108	22	10	8	14	5	19			22	10
																				109	23	6	8	11	9	9			20	14
																				110	18	11			12	14			14	18
																				111		10							9	9
																				112		12							23	10
																				113		9							3	12
																				114									13	11
																				115									23	14
																				116									17	10
																				Ave.	14.5	8.9009	5.20183	9.32184	4.78182	9.38889	11.9457	10.4545	17.6207	11.8421	5.15238	9.01905
																				SD	8.26414	2.16146	4.56094	3.52893	3.20749	3.51636	5.56355	3.23028	9.18796	4.17042	3.84365	3.3179

## Sheet: Fig.6a
	Number of TUNEL positive cells in the DP per follicle
	p53 is a knockout allele and Hdac1/2 are floxed alleles
	tM #108	tM #39	tM #442	tM #648	dM #106	dM #223	dM #17	dM #645	dM #598	Control #100	Control #14	Control #218	p53K #36	p53K #205	p53K #33
	1	3	5	1	0	0	0	1	1	1	1	1	0	1	1
	1	0	1	1	1	0	2	1	1	1	0	0	0	0	0
	1	1	3	2	0	0	0	1	3	1	0	0	0	0	0
	2	0	2	1	1	0	0	1	1	2	0	0	0	0	0
	1	1	1	1	1	1	0	3	2	0	0	0	0	0	0
	3	3	1	1	0	2	1	1	1	0	0	0	0	0	0
	2	0	1	1	0	0	2	2	1	0	0	0	0	0	0
	0	0	1	1	0	1	2	3	1	0	0	0	0	0	0
	0	0	1	2	0	0	0	1	3	0	0	0	0	0	0
	0	0	2	1	0	0	0	2	1	0	0	0	0	0	0
	0	0	0	1	0	0	0	1	1	0	0	0	0	0	0
	0	1	0	1	0	0	2	1	1	0	0	0	0	0	0
	0	1	0	1	4	1	0	1	6	0	0	0	0	0	0
	0	2	0	3	0	0	0	1	4	0	0	0	0	0	0
	0	0	0	2	0	0	0	1	1	0	0	0	0	0	0
	0	3	0	1	1	0	1	1	1	0	0	0	0	0	0
	0	1	0	1	0	2	3	1	1	0	0	0	0	0	0
	0	0	0	2	0	0	0	1	3	0	0	0	0	0	0
	0	0	0	2	2	5	0	1	3	0	0	0	0	0	0
	0	1	0	1	1	0	0	1	3	0	0	0	0	0	0
	0	0	0	1	1	0	2	1	4	0	0	0	0	0	0
	0	0	0	0	4	2	0	1	2	0	0	0	0	0	0
	0	0	0	0	0	0	0	1	9	0	0	0	0	0	0
	0	1	0	0	0	3	0	1	3	0	0	0	0	0	0
	0	0	0	0	0	0	0	2	1	0	0	0	0	0	0
	0	0	0	0	1	0	0	1	4	0	0	0	0	0	0
	0	0	0	0	0	1	2	1	2	0	0	0	0	0	0
	0	0	0	0	1	2	1	1	1	0	0	0	0	0	0
	0	1	0	0	2	2	1	1	1	0	0	0	0	0	0
	0	0	0	0	0	0	0	2	3	0	0	0	0	0	0
	0	1	0	0	3	0	1	3	1	0	0	0	0	0	0
	0	0	0	0	0	1	0	2	6	0	0	0	0	0	0
	0	1	0	0	0	0	0	3	1	0	0	0	0	0	0
	0	0	0	0	0	0	1	2	1	0	0	0	0	0	0
	0	0	0	0	3	2	1	1	3	0	0	0	0	0	0
	0	0	0	0	1	3	0	1	2	0	0	0	1	0	0
	0	0	0	0	0	0	1	0	1	0	0	0	2	0	0
	0	3	0	0	2	1	0	0	1	0	0	0	0	0	0
	0	2	0	0	0	1	0	0	1	0	0	0	0	0	0
	0	1	0	0	0	4	1	0	1	0	0	0	0	0	0
	0	2	0	0	0	0	0	0	1	0	0	0	0	0	0
	0	0	0	0	0	2	1	0	1	0	0	0	0	0	0
	0	1	0	0	0	2	0	0	2	0	0	0	0	0	0
	0	0	0	0	0	2	0	0	3	0	0	0	0	0	0
	0	7	0	0	1	2	0	0	5	0	0	0	0	0	0
	0	0	0	0	0	0	0	0	0	0	0	0	0	1	0
	0	0	0	0	0	0	0	0	0	0	0	0	0	0	0
	0	0	0	0	0	0	3	0	0	0	0	0	0	0	0
	0	0	0	0	0	0	0	0	0	0	0	0	0	0	0
	0	0	0	0	0	0	0	0	0	0	0	0	0	0	0
	0	0	0	0	3	4	0	0	0	0	0	0	0	0	0
	0	0	0	0	5	2	1	0	0	0	0	0	0	0	0
	1	0	0	0	0	0	0	0	0	0	0	0	0	0	0
	1	2	0	0	1	1	0	0	0	0	0	0	0	0	0
	1	0	0	0	1	1	0	0	0	0	0	0	0	0	0
	2	0	0	0	3	0	0	0	0	0	0	0	0	0	0
	1	0	0	0	0	0	2	0	0	0	0	0	0	0	0
	1	0	0	0	1	1	0	0	0	0	0	0	0	0	0
	1	1	0	0	0	1	1	0	0	0	0	0	0	0	0
	1	0	0	0	0	0	0	0	0	0	0	0	0	0	0
	1	0	0	0	0	0	0	0	0	0	0	0	0	0	0
	4	0	0	0	2	0	0	0	0	0	0	0	0	0
	2	0	0	0	2	0	0	0	0	0		0	0	0
	1	0	0	0	0	1	2	0	0	0		0	0	0
	0	1	0	0	0	1	0	0	0	0		0	0	0
	0	0	0	0	2	0	0	0	0	0		0	0	0
	0	4	0	0	0	0	1	0	0	0		0	0	0
	0	0	0	0	3	0	0	0	0	0		0	0	0
	0	0	0	0	0	0	1	0	0	0		0	0	0
	0	0	0	0	0	0	2	0	0	0		0	0	0
	0	3	0	0	2	0	0	0	0	0		0	0	0
	0	4	0	0	0	0	1	0	0	0		0	0	0
	0	5	0	0	0	2	1	0	0	0		0	0	0
	0	0	0	0	0	1	0	0	0	0		0	0	0
	0	0	0	0	0	0	0	0	0	0		0	0	0
	0	0	0	0	11	0	0	0	0	0		0	0	0
	0	0	1	0	0	2	0	0	0	0		0	0	0
	0	0	0	0	0	1	3	0	0	0		0	0	0
	0	0	2	0	0	0	0	0	0	0		0	0	0
	0	1	0	0	6	0	0	0	0	0		0	0	0
	0	2	0	0	1	3	1	0	0	0		0	0	0
	0	0	0	0	2	0	0	0	0	0			0	0
	0	0	0	0	3	2	3	0	0	0			0	0
	0	0	1	0	0	3	0	0	0	0			0	0
	0	0	0	0	0	1	0	0	0	0			0
	0	0	0	0	0	0	0	0	0				0
	0	0	0	0	0	0	0	0	0				0
	0	0	0	0	2	2	2	0	0				0
	0	0	0	0	2	0	0	0	0				0
	0	0	0	0	2	1	0	0	0				0
	0	0	0	0	0	1	0	0	0
	0	0	0	0		1	0	0	0
	0	0	0	0		0	0	0	0
	0	0	0	0		1	0	0	0
	0	0	0	0		0	1	0	0
	0	0		0		1	0	0	0
	0	0		0		0	0	0	0
	0	0		0		0	1	0	0
	0	0		0		1	3		0
	0	0		0		2	0		0
	0			0		0
	0			0		0
	0					1
	0					1
	0
AVERAGE TUNEL+ per follicle	0.266667	0.6	0.231579	0.27451	0.923077	0.778846	0.54	0.510204	0.99	0.0588235	0.016129	0.0123457	0.0333333	0.0238095	0.0163934
% HF positive for TUNEL in DP	18.0952	29	13.6842	20.3883	38.0435	45.1923	34	36.7347	44	4.70588	1.6129	1.25	2.22222	1.20482	1.6129
		summary table used in graph pad prism
		% HF positive for TUNEL in DP
			1	2	3	4	5
		Control	4.70588	1.6129	1.25
		p53K	2.22222	1.20482	1.6129
		dM	38.0435	45.1923	34	36.7347	44
		tM	18.0952	29	13.6842	20.3883

[truncated: 13 more sheets: Fig.6b- P50 telogen, Fig.6c, Fig.7b and Fig7c RNAseq FGF7_10, Fig.S1d- Hair type, Fig.S1e- Hair-length Cycle 1, Fig.S1e-Hair length Cycle 2, Fig.S2e-HDAC1_2 Deletion, Fig.S4e-PH3 in Matrix, Fig.S8a-Apoptosis DP catagen, Fig.S8b HG Telogen, Fig.S9a, Fig.S9b, Fig.S10]
